# Supplementary material for: Dynamic RNA profiling in Plasmodium falciparum synchronized blood stages exposed to lethal doses of artesunate
Source: BMC Genomics. 2008 Aug 18;9:388. doi: 10.1186/1471-2164-9-388 (PMC2536677; doi:10.1186/1471-2164-9-388)
Supplement: Additional File 2 — Mean log ratio of gene expression in presence/absence of artesunate at 90 minutes and 3 hours. List is made-up of genes displaying significant changes at 3 hour incubation time, across 5 experiments performed at time points staggered between 20–30 h of parasite development. Values shown express the mean log ratios calculated from all experiments; when for a given gene significant log ratios were obtained for several oligos, the retained log ratio was one with the maximum absolute value. In the 3 hour column, only values significant at 3 hours as defined by ANOVA are shown, with a mean log-ratio cut-off of +/- 0.8. Values in bold: log ratios of controls (0 hours vs 3 hours in absence of artesunate) have been substracted from the log ratios obtained after 3 hours in artesunate. Red cell-background: over-expression. Green cell-background: under-expression. Gene ID and description: from PlasmoDB. [file 1471-2164-9-388-S2.xls]

## Sheet: Data
Gene ID	Description	log ratio of ART 90in	log ratio of ART 3h
MAL13P1.122	hypothetical protein, conserved	0.527	0.806
MAL13P1.127	hypothetical protein, conserved	0.293	0.828
MAL13P1.137	hypothetical malaria antigen	0.29	0.838
MAL13P1.285	Patatin-like phospholipase, putative	0.168	0.909
MAL13P1.313	hypothetical protein, conserved	1.492	1.85
MAL13P1.380	chloroquine resistance marker protein, putative	0.732	0.886
MAL13P1.470	hypothetical protein	1.177	1.768
MAL13P1.485	acyl-coa ligase antigen	0.4	0.944
MAL13P1.59	hypothetical protein, conserved in P. falciparum	0.529	0.824
MAL13P1.60	erythrocyte binding antigen 140	0.745	0.871
MAL7P1.113	DEAD box helicase, putative	0.343	0.889
MAL7P1.126	hypothetical protein, conserved	0.382	1.003
MAL7P1.144	protein kinase, putative	0.903	1.817
MAL7P1.15	hypothetical membrane protein, conserved	0.575	0.956
MAL7P1.162	dynein heavy chain, putative	0.435	0.822
MAL7P1.164	adapter-related protein, putative	0.548	0.978
MAL7P1.171	hypothetical protein	1.254	1.995
MAL7P1.212	erythrocyte membrane protein 1 (PfEMP1)	0.209	1.491
MAL7P1.229	Cytoadherence linked asexual protein	0.505	1.044
MAL7P1.29	hypothetical protein, conserved	0.268	0.881
MAL7P1.66	hypothetical protein, conserved	-0.084	0.871
MAL7P1.7	RESA-like protein	0.424	0.83
MAL7P1.92	cysteine repeat modular protein 2 homologue	0.27	0.823
MAL7P1.93	mitochondrial ribosomal protein S8, putative	1.113	1.125
MAL8P1.154	hypothetical protein, conserved	0.758	1.133
MAL8P1.156	mannose-6-phosphate isomerase, putative	0.48	0.856
MAL8P1.68	hypothetical protein, conserved	-0.297	0.878
MAL8P1.88	hypothetical protein, conserved	0.77	0.949
MAL8P1.91	hypothetical protein, conserved	0.421	0.826
MAL8P1.97	hypothetical membrane protein	0.289	0.967
PF07_0007	hypothetical protein, conserved	0.525	0.837
PF07_0015	hypothetical protein, conserved	0.486	0.896
PF07_0029	heat shock protein 86	0.291	0.9
PF07_0030	heat shock protein 86 family protein	0.674	1.628
PF07_0038	Cg7 protein	0.133	0.866
PF07_0049	erythrocyte membrane protein 1 (PfEMP1)	0.141	1.155
PF07_0121	NMD3 protein, putative	0.28	0.846
PF07_0126	hypothetical protein, conserved	0.834	0.974
PF08_0054	heat shock 70 kDa protein	0.686	0.88
PF08_0060	asparagine-rich antigen	1.036	1.256
PF08_0065	WD repeat protein, putative	0.74	0.974
PF08_0100	ruvB-like DNA helicase, putative	0.084	1.101
PF10_0018	hypothetical protein	0.801	0.821
PF10_0023	hypothetical protein	0.652	0.936
PF10_0024	hypothetical protein	0.651	1.173
PF10_0026	Tryptophan-rich antigen 3, putative	1.783	2.13
PF10_0046	hypothetical protein	0.51	1.168
PF10_0161	hypothetical protein	1.067	1.418
PF10_0163	hypothetical protein	0.878	1.163
PF10_0171	hypothetical protein	0.313	0.877
PF10_0186	hypothetical protein	0.797	0.975
PF10_0257	hypothetical protein	0.576	0.81
PF10_0306	MORN repeat containing protein	0.245	0.964
PF10_0307	hypothetical protein	1.339	1.162
PF10_0314	asparagine-rich antigen	0.518	1.148
PF10_0319	hypothetical protein	0.261	0.936
PF10_0332	ribosomal protein L27, putative	0.435	0.838
PF10_0344	glutamate-rich protein	0.037	0.82
PF10_0345	merozoite surface protein 3	0.552	0.942
PF10_0364	hypothetical protein	0.398	0.808
PF10_0374	Pf 11-1 protein	0.157	1.873
PF10_0377	hypothetical protein	0.854	1.275
PF10_0378	DnaJ protein, putative	1.333	1.526
PF11_0034	hypothetical protein	0.351	0.812
PF11_0038	hypothetical protein	0.569	1.078
PF11_0053	PfSNF2L	0.156	0.817
PF11_0054	hypothetical protein	0.326	0.812
PF11_0091	hypothetical protein	0.83	1.157
PF11_0109	hypothetical protein	0.406	0.838
PF11_0111	asparagine-rich antigen	0.187	0.957
PF11_0166	hypothetical protein	1.021	1.095
PF11_0186	hypothetical protein	0.096	0.867
PF11_0242	protein kinase	0.568	0.951
PF11_0257	ethanolamine kinase, putative	0.424	0.969
PF11_0264	DNA-dependent RNA polymerase	0.733	1.018
PF11_0297	hypothetical protein	0.505	0.855
PF11_0315	hypothetical protein	0.109	1.639
PF11_0325	hypothetical protein	0.385	1.05
PF11_0344	apical membrane antigen 1, AMA1	1.367	1.651
PF11_0347	hypothetical protein	0.836	1.292
PF11_0378	hypothetical protein	0.354	0.925
PF11_0418	hypothetical protein	0.638	1.002
PF11_0503	hypothetical protein	0.977	1.477
PF11_0504	hypothetical protein	0.496	1.101
PF11_0506	hypothetical protein	0.675	0.919
PF11_0507	antigen 332, putative	0.414	1.104
PF11_0510	protein kinase, FIKK family	0.78	0.953
PF11_0515	rifin	0.556	0.892
PF13_0035	hypothetical protein, conserved	0.528	0.998
PF13_0070	branched-chain alpha keto-acid dehydrogenase, putative	0.699	0.998
PF13_0076	hypothetical protein, conserved	0.674	1.076
PF13_0097	hypothetical protein, conserved	0.693	0.819
PF13_0103	hypothetical protein, conserved	0.225	1.121
PF13_0104	hypothetical protein, conserved	0.711	1.352
PF13_0161	hypothetical protein, conserved	0.688	1.009
PF13_0193	MSP7-like protein	0.619	0.885
PF13_0219	hypothetical protein, conserved	0.486	0.955
PF13_0257	glutamate--tRNA ligase	0.333	0.81
PF13_0267	hypothetical protein, conserved	1.175	1.532
PF14_0010	glycophorin binding protein-related antigen	0.688	1.735
PF14_0014	hypothetical protein	0.612	0.847
PF14_0015	aminopeptidase, putative	1.062	1.266
PF14_0029	hypothetical protein	0.579	0.819
PF14_0056	hypothetical protein	0.418	1.048
PF14_0067	hypothetical protein	0.13	0.801
PF14_0105	hypothetical protein	0.273	0.829
PF14_0113	hypothetical protein	0.572	0.925
PF14_0149	hypothetical protein	0.542	0.817
PF14_0151	RNA-binding protein Nova-1, putative	0.616	0.881
PF14_0197	hypothetical protein	0.433	0.866
PF14_0219	hypothetical protein	0.16	1.03
PF14_0236	hypothetical protein	0.683	0.893
PF14_0237	hypothetical protein	0.657	0.82
PF14_0247	hypothetical protein	0.044	0.809
PF14_0264	protein kinase, putative	0.469	0.806
PF14_0294	mitogen-activated protein kinase 1, PfMAP1	0.783	1.047
PF14_0334	NAD(P)H-dependent glutamate synthase, putative	0.74	0.844
PF14_0338	hypothetical protein	0.917	0.904
PF14_0339	hypothetical protein	0.635	1.021
PF14_0344	hypothetical protein	0.768	1.116
PF14_0346	cGMP-dependent protein kinase 1, beta isozyme, putative	0.741	1.033
PF14_0384	hypothetical protein	0.878	1.057
PF14_0402	hypothetical protein	0.867	0.852
PF14_0480	hypothetical protein	0.527	0.93
PF14_0487	hypothetical protein	0.493	0.986
PF14_0490	hypothetical protein	0.502	0.894
PF14_0505	hypothetical protein	0.47	0.891
PF14_0512	hypothetical protein	0.592	0.989
PF14_0531	hypothetical protein	0.467	1.05
PF14_0577	hypothetical protein	0.357	0.911
PF14_0588	hypothetical protein	0.679	1.499
PF14_0594	hypothetical protein	0.524	0.934
PF14_0608	hypothetical protein	0.509	1.115
PF14_0631	hypothetical protein	1.002	1.477
PF14_0636	hypothetical protein	0.545	1.053
PF14_0637	rhoptry protein, putative	0.493	0.983
PF14_0644	hypothetical protein	0.586	0.804
PF14_0664	biotin carboxylase subunit of acetyl CoA carboxylase, putative	0.967	1.313
PF14_0666	hypothetical protein	0.769	1.044
PF14_0697	dihydroorotase, putative	0.961	0.926
PF14_0700	hypothetical protein, conserved	0.323	0.812
PF14_0703	hypothetical protein	0.893	1.032
PF14_0706	hypothetical protein	0.612	1.213
PF14_0708	hypothetical protein	0.784	1.108
PF14_0735	hypothetical protein	0.269	1.165
PF14_0758	hypothetical protein	0.978	1.43
PF14_0761	fatty acyl CoA synthetase 1	0.299	0.995
PFA0615w	hypothetical protein	0.884	1.378
PFA0620c	glutamic acid-rich protein (garp)	0.447	1.037
PFA0640c	hypothetical protein	0.666	0.922
PFA0660w	protein with DNAJ domain, dnj1/sis1 family	1.005	1.34
PFA0675w	P. falciparum RESA-like protein with DnaJ domain	0.508	1.961
PFA0765c	erythrocyte membrane protein 1 (PfEMP1)	0.611	0.834
PFB0075c	hypothetical protein	0.871	1.094
PFB0095c	erythrocyte membrane protein 3	1.075	1.293
PFB0279w	hypothetical protein	0.702	0.88
PFB0435c	amino acid transporter, putative	0.504	0.888
PFB0570w	SPATR-like protein, putative	0.302	1.074
PFB0650w	hypothetical protein	1.015	1.538
PFB0685c	acyl-CoA synthetase, PfACS9	0.588	0.831
PFB0695c	acyl-CoA synthetase	0.88	1.017
PFB0855c	hypothetical protein	0.59	0.838
PFB0910w	hypothetical protein	0.699	0.888
PFB0923c	hypothetical protein	1.304	0.835
PFB0926c	hypothetical protein	0.667	0.85
PFB1060w	hypothetical protein, conserved in P falciparum	-0.33	1.027
PFC0085c	hypothetical protein, conserved	1.152	1.122
PFC0145c	hypothetical protein, conserved	0.581	0.838
PFC0180c	membrane skeletal protein, putative	0.271	0.811
PFC0680w	hypothetical protein, conserved	0.752	1.545
PFC0695w	hypothetical protein, conserved	0.803	1.144
PFC0831w	triosephophate isomerase, putative	0.888	0.909
PFD0080c	hypothetical protein, conserved in P.falciparum	1.313	1.818
PFD0150w	hypothetical protein	0.337	1.298
PFD0225w	hypothetical protein, conserved	1.078	1.222
PFD0285c	lysine decarboxylase, putative	0.76	0.8
PFD0295c	apical sushi protein, ASP	0.273	1.073
PFD0320c	hypothetical protein, conserved	1.512	2.067
PFD0400w	hypothetical protein, conserved	-0.187	0.856
PFD0425w	hypothetical protein, conserved	0.558	0.966
PFD0435c	hypothetical protein, conserved	0.184	1.072
PFD0555c	hypothetical protein, conserved	0.313	0.959
PFD0610w	hypothetical protein, conserved	0.971	1.02
PFD0855c	hypothetical protein, conserved	0.226	0.884
PFD0975w	ROI kinase-like protein	0.235	0.904
PFD0985w	hypothetical protein, conserved	0.761	0.866
PFD1015c	erythrocyte membrane protein 1 (PfEMP1)	0.337	1.643
PFD1145c	reticulocyte binding protein homolog 5, Rh5	0.742	1.103
PFD1165w	FIKK protein kinase	0.79	1.046
PFE0040c	Mature parasite-infected erythrocyte surface antigen (MESA) or PfEMP2	0.923	1.87
PFE0070w	interspersed repeat antigen, putative	0.998	1.268
PFE0090w	hypothetical protein, conserved	0.589	0.823
PFE0230w	hypothetical protein, conserved	0.501	1.282
PFE0605c	glutathione synthetase	0.398	0.943
PFE0840c	hypothetical protein, conserved	0.53	1.043
PFE0935c	RNA-binding protein, putative	0.356	0.862
PFE1105c	hypothetical protein, conserved	0.942	1.011
PFE1150w	multidrug resistance protein	0.651	1.095
PFE1245w	hypothetical protein, conserved	1.283	0.906
PFE1455w	sugar transporter, putative	0.54	0.915
PFE1605w	DNAJ protein	0.471	1.013
PFF0050c	hypothetical protein, conserved in Plasmodium, falciparum	0.528	0.861
PFF0165c	hypothetical protein, conserved	0.333	0.937
PFF0175c	hypothetical protein, conserved	0.525	0.939
PFF0220w	hypothetical protein, expressed	0.256	1.046
PFF0295c	hypothetical protein, conserved	0.702	1.017
PFF0480w	hypothetical protein, conserved	0.523	0.846
PFF0660w	hypothetical protein, conserved	0.512	0.906
PFF0975c	hypothetical protein, conserved	0.259	1.086
PFF1035w	Pfs77 protein	0.427	0.855
PFF1100c	hypothetical protein, conserved	0.714	1.296
PFF1125c	RNA-binding protein mei2 homologue, putative	0.944	0.937
PFF1175c	hypothetical protein, conserved	0.479	0.822
PFI0095c	protein kinase, putative	0.825	1.28
PFI0135c	papain family cysteine protease, putative	0.687	1.239
PFI0470w	FHA domain protein, putative	0.889	1.053
PFI0570w	GTP-binding protein, putative	0.144	0.942
PFI0760w	hypothetical protein, conserved	0.144	0.877
PFI0925w	gamma-glutamylcysteine synthetase	0.63	1.405
PFI0940c	PPPDE peptidase family, putative	0.865	0.819
PFI1510w	Nucleolar protein Nop52, putative	0.552	0.897
PFI1520w	hypothetical protein	0.714	1.333
PFI1720w	Gametocyte-implicated protein (Fragment)	0.648	0.886
PFL0040c	protein kinase, FIKK family	0.884	1.157
PFL0045c	hypothetical protein, conserved	0.805	1.007
PFL0050c	hypothetical protein	0.458	0.855
PFL0070c	hypothetical protein, conserved in P. falciparum	0.243	1.34
PFL0355c	hypothetical protein, conserved	0.664	1.305
PFL0440c	hypothetical protein, conserved	0.492	0.954
PFL0470w	hypothetical protein, conserved	0.665	1.128
PFL0545w	kinesin-related protein, putative	0.413	0.807
PFL0560c	minichromosome maintenance protein, putative	0.631	0.849
PFL0700w	hypothetical protein, conserved	0.03	0.925
PFL0730w	hypothetical protein, conserved	0.252	1.185
PFL0835w	GTP-binding protein, putative	0.222	1.05
PFL0895c	hypothetical protein, conserved	0.814	1.241
PFL1260w	hydrolase / phosphatase, putative	1.94	2.427
PFL1855w	cell cycle control protein, putative	0.329	0.826
PFL1880w	acetyl-CoA synthetase, PfACS11	0.124	0.835
PFL1885c	calcium/calmodulin-dependent protein kinase 2, putative	1.349	1.214
PFL1995c	hypothetical protein, conserved	0.531	0.837
PFL2205w	hypothetical protein, conserved	0.358	0.833
PFL2280w	cyclin g-associated kinase, putative	0.637	1.103
PFL2530w	hypothetical protein, conserved	1.081	1.235
coI	putative cytochrome oxidase I	-0.789	-1.148
coxI	putative cytochrome oxidase I	-0.717	-1.068
MAL13P1.139	hypothetical protein, conserved	-0.544	-1.062
MAL13P1.142	hypothetical protein, conserved	-0.488	-0.909
MAL13P1.167	signal peptidase, putative	-0.685	-1.538
MAL13P1.169	syntaxin 5, putative	-0.106	-0.837
MAL13P1.171	transmembrane protein Tmp21 homologue, putative	-0.524	-1.09
MAL13P1.172	hypothetical protein, conserved	-0.28	-0.887
MAL13P1.19	peptidase, putative	-0.563	-1.034
MAL13P1.206	Na+ -dependent Pi transporter, sodium-dependent phosphate transporter	-0.117	-0.9
MAL13P1.275	NLI interacting factor-like phosphatase, putative	-0.137	-0.812
MAL13P1.337	Skp1 family protein, putative	-0.457	-0.85
MAL13P1.413	membrane associated histidine-rich protein, MAHRP-1	0.215	-1.34
MAL13P1.76	TFIIH basal transcription factor subunit	-0.377	-0.826
MAL13P1.89	hypothetical protein, conserved	-0.408	-0.823
MAL7P1.139	mago nashi protein homolog, putative	-0.568	-1.003
MAL7P1.183	erythrocyte membrane protein 1 (PfEMP1) pseudogene	-0.112	-1.34
MAL7P1.218	stevor	-0.094	-1.289
MAL7P1.31	hypothetical membrane protein, conserved	-0.497	-0.849
MAL7P1.340	ATP synthase subunit c, putative	-0.84	-1.377
MAL8P1.107	hypothetical protein, conserved	-0.173	-0.988
MAL8P1.113	Peptidase family C50, putative	-0.638	-0.904
MAL8P1.13	integral membrane protein, conserved	-0.543	-1.132
MAL8P1.133	glycosyltransferase family 28 protein, putative	-0.618	-1.063
MAL8P1.139	folate/biopterin transporter	-0.739	-1.147
MAL8P1.142	proteasome beta-subunit	-0.495	-0.844
MAL8P1.155	hypothetical protein	-0.045	-1.021
MAL8P1.62	hypothetical protein, conserved in other Plasmodium species	-0.439	-0.856
PF07_0087	hypothetical protein, conserved	-0.785	-0.977
PF07_0090	hypothetical protein, conserved	-0.323	-0.824
PF08_0099	Acyl CoA binding protein, putative	-0.708	-0.887
PF10_0002	rifin	-0.01	-0.82
PF10_0016	acyl CoA binding protein, putative	-0.748	-1.039
PF10_0019	early transcribed membrane protein 10.1, etramp 10.1	0.064	-1.137
PF10_0043	ribosomal protein L13, putative	-0.478	-0.803
PF10_0097	hypothetical protein	-0.658	-1.211
PF10_0121	hypoxanthine phosphoribosyltransferase	-0.565	-1.237
PF10_0179	PHF5-like protein, putative	0.545	-0.93
PF10_0188	hypothetical protein	-0.442	-0.808
PF10_0211	hypothetical protein	-0.216	-0.958
PF10_0220	hypothetical protein	-0.648	-0.849
PF10_0253	hypothetical protein	-0.586	-0.842
PF10_0285	hypothetical protein	-0.081	-1.501
PF10_0337	ADP-ribosylation factor-like protein	-0.599	-0.864
PF10_0406	erythrocyte membrane protein 1 (PfEMP1)	-0.256	-1.623
PF10_0412	topoisomerase, putative	-0.552	-1.125
PF10_0415	hypothetical protein, conserved	-0.451	-1.004
PF11_0007	erythrocyte membrane protein 1 (PfEMP1)	-0.151	-0.914
PF11_0039	early transcribed membrane protein 11.1, etramp11.1	0.255	-1.386
PF11_0040	early transcribed membrane protein 11.2, etramp11.2	-0.015	-1.542
PF11_0120	hypothetical protein	-0.676	-1.358
PF11_0141	UDP-galactose transporter, putative	-0.857	-0.816
PF11_0216	hypothetical protein	-0.725	-0.934
PF11_0223	hypothetical protein	-0.374	-0.994
PF11_0227	serine/threonine protein kinase, puative	-0.149	-0.979
PF11_0282	deoxyuridine 5'-triphosphate nucleotidohydrolase, putative	-0.879	-0.947
PF11_0322	hypothetical protein	-0.332	-1.266
PF11_0352	protein disulfide isomerase related protein	-0.497	-0.892
PF11_0377	casein kinase 1, PfCK1	-0.678	-0.911
PF11_0412	Vacuolar ATP synthase subunit F, putative	-0.564	-0.808
PF11_0448	hypothetical protein	-0.647	-1.024
PF11_0479	hypothetical protein	-0.308	-0.845
PF11_0509	ring-infected erythrocyte surface antigen, putative	-0.313	-1.142
PF13_0011	plasmodium falciparum gamete antigen 27/25	-0.122	-1.318
PF13_0039	hypothetical protein, conserved	-0.204	-0.899
PF13_0061	ATP synthase gamma chain, mitochondrial precursor, putative	-0.11	-0.814
PF13_0102	DNAJ-like Sec63 homologue	0.107	-1.037
PF13_0130	vacuolar ATP synthase subunit g, putative	-0.092	-0.82
PF13_0142	u6 snRNA-associated sm-like protein, putative	-0.602	-0.978
PF13_0151	hypothetical protein, conserved	-0.344	-0.884
PF13_0171	60S ribosomal protein L23, putative	-0.647	-1.097
PF13_0174	P. falciparum homologue of human mbp-1 interacting protein-2a; putative	-0.601	-1.163
PF13_0175	hypothetical protein, conserved	-0.885	-1.088
PF13_0227	vacuolar ATP synthase subunit D, putative	-0.206	-0.919
PF13_0252	nucleoside transporter 1	-0.73	-1.316
PF13_0259	cytidine and deoxycytidylate deaminase family, putative	-0.366	-1.221
PF14_0024	hypothetical protein	-0.688	-1.004
PF14_0038	cytochrome c, putative	-0.647	-0.915
PF14_0043	hypothetical protein	-0.178	-0.825
PF14_0248	ubiquinol-cytochrome c reductase hinge protein, putative	-0.685	-0.99
PF14_0320	protein kinase, putative	-0.666	-0.808
PF14_0351	hypothetical protein	-0.247	-1.241
PF14_0414	hypothetical protein, conserved	-0.281	-0.836
PF14_0425	fructose-bisphosphate aldolase	-0.482	-1.111
PF14_0432	hypothetical protein	-0.048	-1.131
PF14_0439	leucine aminopeptidase, putative	-0.523	-1.362
PF14_0486	elongation factor 2	-0.433	-0.932
PF14_0552	hypothetical protein	-0.323	-1.028
PF14_0564	hypothetical protein, conserved	-0.06	-1.033
PF14_0579	ribosomal protein L27, putative	-0.469	-0.938
PF14_0621	hypothetical protein	-0.372	-1.653
PF14_0718	hypothetical protein, conserved	-0.188	-0.86
PFA0345w	centrin, putative	-0.43	-0.872
PFB0120w	early transcribed membrane protein 2, ETRAMP2	-0.104	-1.654
PFB0140w	hypothetical protein	-0.375	-0.908
PFB0150c	protein kinase, putative	0.165	-1.051
PFB0260w	proteasome 26S regulatory subunit, putative	-0.116	-1.314
PFB0455w	ribosomal L37ae protein, putative	-0.503	-0.856
PFB0500c	Rab5a, GTPase	-0.376	-1.002
PFB0555c	hypothetical protein	-0.281	-0.835
PFB0590w	hypothetical protein	-0.606	-0.848
PFB0810w	hypothetical protein	-0.406	-0.888
PFB0886c	hypothetical protein	-0.362	-0.822
PFC0045w	rifin-like protein	-0.203	-1.085
PFC0220w	hypothetical protein, conserved	-0.207	-0.986
PFC0262c	hypothetical protein, conserved	-0.941	-1.045
PFC0486c	hypothetical protein, conserved	-0.594	-1.134
PFC0725c	formate-nitrate transporter, putative	-0.279	-1.16
PFC0785c	proteasome regulatory protein, putative	-0.526	-0.967
PFC0975c	PFCYP19, cyclophilin, peptidyl-prolyl cis-trans isomerase	-0.586	-0.974
PFC1011c	hypothetical protein, conserved	-0.634	-0.832
PFC1015c	hypothetical protein, conserved	-0.618	-0.901
PFC1025w	F49C12.11-like protein	-0.679	-1.602
PFCOMPIRB-tRNA-Gln	tRNA-Gln	-0.147	-0.911
PFCOMPIRB-tRNA-Ser-1	tRNA-Ser	-0.245	-0.962
PFD0615c	erythrocyte membrane protein 1 (PfEMP1)	-0.199	-0.997
PFD0815c	hypothetical protein, conserved	-0.128	-0.917
PFD0850c	hypothetical protein, conserved	-0.587	-0.824
PFD0930w	CGI-141 protein homolog, putative	-0.559	-0.935
PFD0965W	putative phosphatidylinositol 4-kinase, frameshifted	-0.339	-0.917
PFD0993c	hypothetical protein, conserved	-0.685	-1.024
PFE0075c	rhoptry-associated protein 3, RAP3	-0.606	-0.844
PFE0165w	actin depolymerizing factor, putative	-0.645	-0.913
PFE0285c	ubiquitin-like protein, putative	-0.475	-0.876
PFE0290c	hypothetical protein, conserved	-0.407	-0.914
PFE0410w	triose or hexose phosphate / phosphate translocator, putative	-0.383	-0.882
PFE0495w	hypothetical protein, conserved	-0.17	-0.952
PFE0545c	histamine-releasing factor, putative	-0.605	-0.837
PFE0650c	hypothetical protein, conserved	-0.541	-1.096
PFE0660c	purine nucleotide phosphorylase, putative	-1.065	-1.525
PFE0965c	vacuolar ATP synthetase, putative	-0.415	-0.845
PFE1015c	hypothetical protein, conserved	-0.428	-0.931
PFE1160w	hypothetical protein, conserved	-0.464	-0.859
PFF0070w	erythrocyte membrane protein (PfEMP1) pseudogene	0.357	-0.906
PFF0250w	RNA binding protein, putative	-0.5	-0.817
PFF0615c	Plasmodium falciparum membrane protein pf12 precursor	-0.477	-0.969
PFF1295w	hypothetical protein, conserved	-0.663	-0.901
PFF1335c	4-methyl-5(B-hydroxyethyl)-thiazol monophosphate biosynthesis enzyme	-0.616	-0.853
PFI0002w	hypothetical proein conserved in P. falciparum	-0.641	-0.985
PFI0010c	rifin	-0.359	-1.012
PFI0345w	GTPase activator, putative	0.256	-0.955
PFI0575c	hypothetical protein, conserved	-0.55	-1.324
PFI1135c	OTU-like cysteine protease, putative	0.034	-0.81
PFI1565w	conserved protein	-0.788	-1.009
PFI1695c	small nuclear ribonucleoprotein (snRNP), putative	-0.229	-0.805
PFL0145c	high mobility group protein	-0.25	-0.968
PFL0170w	transporter	-0.556	-0.864
PFL0595c	glutathione peroxidase	-0.637	-0.955
PFL0640w	hypothetical protein, conserved	-0.592	-0.87
PFL0935c	erythrocyte membrane protein 1 (PfEMP1)	0.229	-1.289
PFL1420w	macrophage migration inhibitory factor homolog, putative	-0.811	-1.258
PFL1745c	clustered-asparagine-rich protein	-0.083	-0.863
PFL1955w	erythrocyte membrane protein 1 (PfEMP1)	-0.297	-1.25
PFL2225w	myosin A tail domain interacting protein MTIP, putative	-0.013	-0.965
