# Supplementary material for: Dynamic RNA profiling in Plasmodium falciparum synchronized blood stages exposed to lethal doses of artesunate
Source: BMC Genomics. 2008 Aug 18;9:388. doi: 10.1186/1471-2164-9-388 (PMC2536677; doi:10.1186/1471-2164-9-388)
Supplement: Additional File 3 — Confirmation by real-time quantitative rt-PCR of differential gene expression induced by 3 hour incubation with artesunate. Transcripts abundances were compared by ΔΔCt values calculated using PFI0425w (putative transporter) as endogenous control. Values for microarray and qPCR are expression fold changes between parasites in presence and in absence of artesunate (Pearson correlation coefficient between the two techniques: 0.81). [file 1471-2164-9-388-S3.xls]

## Sheet: Feuil1
Gene ID	Description	microarray	qPCR
PFA0660w	protein with DNAJ domain dnj1/sis1 family	3.07375	18.3138
PF14_0758	hypothetical protein	3.65533	14.5967
MAL13P1.313	hypothetical protein	4.59479	13.6682
PF10_0026	Tryptophan-rich antigen 3, putative	4.31691	11.4389
PF14_0015	aminopeptidase putative	1.77769	8.48215
PF08_0054	heat shock 70 kDa protein	3.07375	8.365
PF14_0697	dihydroorotase putative	2.73208	6.4661
MAL7P1.171	hypothetical protein	3.4822	5.93077
PFI0925w	gamma-glutamylcysteine synthetase	2	5.50549
PF14_0294	mitogen-activated protein kinase 1	2.78949	4.60691
PFL1855w	cell cycle control protein, putative	1.97247	3.98281
PF11_0510	protein kinase, FIKK family	1.76541	2.74824
PFE0660c	uridine phosphorylase, putative	0.628507	0.52852
PFL1420w	macrophage migration inhibitory factor homolog, putative	0.721965	0.524354
PF10_0121	hypoxanthine phosphoribosyltransferase	0.521233	0.425489
PF10_0211	Pfmap-1 ERK1/ERK2 family	0.384219	0.386309
