# Supplementary material for: Dynamic RNA profiling in Plasmodium falciparum synchronized blood stages exposed to lethal doses of artesunate
Source: BMC Genomics. 2008 Aug 18;9:388. doi: 10.1186/1471-2164-9-388 (PMC2536677; doi:10.1186/1471-2164-9-388)
Supplement: Additional File 4 — Genes related to cell cycle regulation. Cell cycle associated genes were defined according to the GO biological process G0:0007049 (cell cycle). Red cell-background: over-expression. Green cell-background: under-expression. [file 1471-2164-9-388-S4.xls]

## Sheet: brute
Gene ID	Description	union des deux selections	signe	diff 3h	M 3h	diff 9undiffmin	M 90min	diif ART3hvs Conts	M ART3hvs Conts	ART	signe	CQ	HS	ox_stress
MAL13P1.279	P. falciparum Protein Kinase 5	undiff	undiff	undiff	-0.414	undiff	-0.332	undiff	-0.203	0	undiff	0	0	0
MAL13P1.96	chromosome segregation protein, putative	undiff	undiff	undiff	-0.097	undiff	0.005	undiff	0.247	0	undiff	0	0	0
MAL7P1.38	regulator of chromosome condensation protein, putative	undiff	undiff	undiff	0.39	undiff	0.157	undiff	0.443	0	undiff	0	0	0
MAL8P1.76	meiotic recombination protein dmc1-like protein	undiff	undiff	undiff	0.047	undiff	-0.301	undiff	-0.146	0	undiff	0	0	0
PF07_0047	cell division cycle ATPase, putative	undiff	undiff	undiff	0.055	undiff	0.063	undiff	-0.15	0	undiff	0	0	0
PF07_0091	cell cycle control protein cwf15 homologue	undiff	undiff	undiff	0.061	undiff	0.056	undiff	-0.427	0	undiff	0	0	0
PF08_0094	cullin-like protein, putative	undiff	undiff	undiff	-0.477	undiff	-0.265	undiff	-0.525	0	undiff	0	0	0
PF10_0141	cdk7, putative	undiff	undiff	undiff	0.1	undiff	0.044	undiff	-0.368	0	undiff	0	0	0
PF11_0066	caltractin (centrin), putative	undiff	undiff	undiff	-0.751	undiff	-0.388	undiff	-0.39	0	undiff	0	0	0
PF11_0183	GTP-binding nuclear protein ran/tc4	undiff	undiff	undiff	-0.367	undiff	-0.265	undiff	-0.372	0	undiff	0	0	0
PF11_0317	structural maintenance of chromosome protein, putative	undiff	undiff	undiff	-0.197	undiff	-0.13	undiff	-0.035	0	undiff	0	0	0
PF13_0022	cyclin 4	undiff	undiff	undiff	0.2	undiff	0.16	undiff	0.168	0	undiff	0	0	0
PF14_0177	DNA replication licensing factor MCM2	undiff	undiff	undiff	-0.201	undiff	-0.111	undiff	0.329	0	undiff	0	0	0
PF14_0261	proliferation-associated protein 2g4, putative	undiff	undiff	undiff	0.228	undiff	0.074	undiff	0.194	0	undiff	0	0	0
PF14_0605	cyclin, putative	undiff	undiff	undiff	-0.011	undiff	0.015	undiff	-0.114	0	undiff	0	0	0
PF14_0632	26S proteasome subunit, putative	undiff	undiff	undiff	-0.297	undiff	-0.1	undiff	-0.429	0	undiff	0	0	0
PFA0345w	centrin, putative	diff	down	diff	-0.872	undiff	-0.43	undiff	-0.897	1	down	0	0	0
PFB0260w	proteasome 26S regulatory subunit, putative	diff	down	undiff	-0.301	undiff	-0.116	diff	-1.314	1	down	0	0	0
PFE0920c	cyclin2 related protein, putative	undiff	undiff	undiff	0.131	undiff	0.039	undiff	0.245	0	undiff	0	0	0
PFE1470w	cell cycle regulator protein, putative	undiff	undiff	undiff	0.058	undiff	-0.163	undiff	-0.242	0	undiff	0	0	0
PFF0270c	cyclin dependent kinase binding protein, putative	undiff	undiff	undiff	-0.209	undiff	-0.131	undiff	-0.354	0	undiff	0	0	0
PFF0750w	cyclin-dependent protein kinase, predicted	undiff	undiff	undiff	0.074	undiff	0.04	undiff	0.065	0	undiff	0	0	0
PFF0940c	cell division cycle protein 48 homologue, putative	undiff	undiff	undiff	-0.27	undiff	0.084	undiff	0.405	0	undiff	0	0	0
PFF1125c	RNA-binding protein mei2 homologue, putative	diff	up	diff	0.937	diff	0.944	undiff	1.222	1	up	0	0	0
PFF1445c	cullin-like protein, putative	NA		NA	NA	NA	NA	NA	NA	NA		0	0	0
PFL0850w	anaphase promoting complex subunit 10	undiff	undiff	undiff	-0.219	undiff	-0.132	undiff	0.361	0	undiff	0	0	0
PFL1370w	NIMA-related protein kinase, Pfnek-1	undiff	undiff	undiff	-0.41	undiff	-0.245	undiff	-0.158	0	undiff	0	0	0
PFL1520w	dim1 protein homolog, putative	undiff	undiff	undiff	-0.117	undiff	-0.107	undiff	-0.125	0	undiff	0	0	0
PFL1525c	pre-mRNA splicing factor RNA helicase, putative	undiff	undiff	undiff	0.076	undiff	0.109	undiff	0.102	0	undiff	0	0	0
PFL1855w	cell cycle control protein, putative	diff	up	diff	0.826	undiff	0.329	undiff	1.059	1	up	0	0	0

## Sheet: pas ok
Gene ID	Description	ART 90min	ART 3h	CQ	HS
PFF1125c	RNA-binding protein mei2 homologue, putative	0.944	0.937
PFA0345w	centrin, putative		-0.872
PFL1855w	cell cycle control protein, putative		0.826
MAL13P1.279	P. falciparum Protein Kinase 5
MAL13P1.96	chromosome segregation protein, putative
MAL7P1.38	regulator of chromosome condensation protein, putative
MAL8P1.76	meiotic recombination protein dmc1-like protein
PF07_0047	cell division cycle ATPase, putative
PF07_0091	cell cycle control protein cwf15 homologue
PF08_0094	cullin-like protein, putative
PF10_0141	cdk7, putative
PF11_0066	caltractin (centrin), putative
PF11_0183	GTP-binding nuclear protein ran/tc4
PF11_0317	structural maintenance of chromosome protein, putative
PF13_0022	cyclin 4
PF14_0177	DNA replication licensing factor MCM2
PF14_0261	proliferation-associated protein 2g4, putative
PF14_0605	cyclin, putative
PF14_0632	26S proteasome subunit, putative
PFB0260w	proteasome 26S regulatory subunit, putative
PFE0920c	cyclin2 related protein, putative
PFE1470w	cell cycle regulator protein, putative
PFF0270c	cyclin dependent kinase binding protein, putative
PFF0750w	cyclin-dependent protein kinase, predicted
PFF0940c	cell division cycle protein 48 homologue, putative
PFL0850w	anaphase promoting complex subunit 10
PFL1370w	NIMA-related protein kinase, Pfnek-1
PFL1520w	dim1 protein homolog, putative
PFL1525c	pre-mRNA splicing factor RNA helicase, putative
PFF1445c	cullin-like protein, putative	NA	NA

## Sheet: ok
Gene ID	Description	ART 90min	ART 3h
PFF1125c	RNA-binding protein mei2 homologue, putative	0.944	0.937
PFL1855w	cell cycle control protein, putative	0.329	0.826
MAL7P1.38	regulator of chromosome condensation protein, putative	0.157	0.39
PF14_0261	proliferation-associated protein 2g4, putative	0.074	0.228
PF13_0022	cyclin 4	0.16	0.2
PFE0920c	cyclin2 related protein, putative	0.039	0.131
PF10_0141	cdk7, putative	0.044	0.1
PFL1525c	pre-mRNA splicing factor RNA helicase, putative	0.109	0.076
PFF0750w	cyclin-dependent protein kinase, predicted	0.04	0.074
PF07_0091	cell cycle control protein cwf15 homologue	0.056	0.061
PFE1470w	cell cycle regulator protein, putative	-0.163	0.058
PF07_0047	cell division cycle ATPase, putative	0.063	0.055
MAL8P1.76	meiotic recombination protein dmc1-like protein	-0.301	0.047
PF14_0605	cyclin, putative	0.015	-0.011
MAL13P1.96	chromosome segregation protein, putative	0.005	-0.097
PFL1520w	dim1 protein homolog, putative	-0.107	-0.117
PF11_0317	structural maintenance of chromosome protein, putative	-0.13	-0.197
PF14_0177	DNA replication licensing factor MCM2	-0.111	-0.201
PFF0270c	cyclin dependent kinase binding protein, putative	-0.131	-0.209
PFL0850w	anaphase promoting complex subunit 10	-0.132	-0.219
PFF0940c	cell division cycle protein 48 homologue, putative	0.084	-0.27
PF14_0632	26S proteasome subunit, putative	-0.1	-0.297
PFB0260w	proteasome 26S regulatory subunit, putative	-0.116	-0.301
PF11_0183	GTP-binding nuclear protein ran/tc4	-0.265	-0.367
PFL1370w	NIMA-related protein kinase, Pfnek-1	-0.245	-0.41
MAL13P1.279	P. falciparum Protein Kinase 5	-0.332	-0.414
PF08_0094	cullin-like protein, putative	-0.265	-0.477
PF11_0066	caltractin (centrin), putative	-0.388	-0.751
PFA0345w	centrin, putative	-0.43	-0.872
