# Supplementary material for: Dynamic RNA profiling in Plasmodium falciparum synchronized blood stages exposed to lethal doses of artesunate
Source: BMC Genomics. 2008 Aug 18;9:388. doi: 10.1186/1471-2164-9-388 (PMC2536677; doi:10.1186/1471-2164-9-388)
Supplement: Additional File 5 — Sequences of primers used for q RT-PCR validation. [file 1471-2164-9-388-S5.xls]

## Sheet: Feuil1
Gene ID	Description	Forward primer	Reverse primer
PFA0660w	protein with DNAJ domain dnj1/sis1 family	CAAAGAAGGTTATAAAAAATGAAGGAATG	AATACTTGGATCTCTTGAGTAAGGCAT
PF14_0758	hypothetical protein	TGATATGACGAAACCAAAAAC	AATGGCGTTTCTTTAGAAGTAG
MAL13P1.313	hypothetical protein	ACACCGTAAACGATACAACAC	TGAAACCCTTGATTACATCC
PF10_0026	Tryptophan-rich antigen 3, putative	TTTAATTTTATCCTATTGTTTTGCCATATC	TTTTTAAGCACAATATACATAAAGAGGGA
PF14_0015	aminopeptidase putative	AGAACTTGATATTGGGAATGGT	TCATTATCATCACTATTATTATGGTTACC
PF08_0054	heat shock 70 kDa protein	TGAAAACTATTACAACCATACTTGAATG	CCAGCAAGTTGGTTTTTTTCTAA
PF14_0697	dihydroorotase putative	TTAAATAAGAGTATACATATCCATTGTGAGGA	CAGCATATAATGGATTTATATTTGGTTCC
MAL7P1.171	hypothetical protein	TCATGAGGATCACTTAAAAGG	GCATGTGTTTGTTTGTGTTAC
PFI0925w	gamma-glutamylcysteine synthetase	TGTAATACTTGACAAAAATGTGTATGACAA	CATCCACGTTTTCCTTTTTCAATT
PF14_0294	mitogen-activated protein kinase 1	TAGCAACTCGATGGTATAGAGCTCCT	AATGCGTACTACCCAACAAAATTTC
PFL1855w	cell cycle control protein, putative	AAGGGTCTTATGAAGGTAAAAATGTGTATAT	CTGACACTCCTACTACTAACACTTCTCCTTAT
PF11_0510	protein kinase, FIKK family	GGAGTTCTTTTTCTTAGGATTTGGAAT	TTGCAATTAGCCATAAGGGTTTACT
PFE0660c	uridine phosphorylase, putative	ATGTGTTAGTCACGGTGTAGG	AATCTGGTTGAAGAGATCCAC
PFL1420w	macrophage migration inhibitory factor homolog, putative	TTGCTGATCAAATAACGAAAC	CGAAAAGAGAACCACTGAAG
PF10_0121	hypoxanthine phosphoribosyltransferase	ATGGTTTTAAAGCTGATTTCG	CCTCATCATTAACCAAACAAC
PF10_0211	Pfmap-1 ERK1/ERK2 family	CCAAAAAAGAAGACAAACATAATTTCCT	AGCTTTCCCTGGATTGATCTATTAAA
PFI0425w	transporter, putative (reference)	AATACTACGAAAAAAATCGATGAATC	TCTTCACCTACAGGCTCTATATCAG
